# Supplementary material for: The RNA-mediated estrogen receptor α interactome of hormone-dependent human breast cancer cell nuclei
Source: Sci Data. 2019 Sep 16;6:173. doi: 10.1038/s41597-019-0179-2 (PMC6746822; doi:10.1038/s41597-019-0179-2)
Supplement: Supplementary file 1 — Download metadata file [file 41597_2019_179_MOESM1_ESM.zip]

Archive with 4 entries (4 files):
- a_Tarallo125B_assayRNA_prot.txt
- s_Tarallo125B_study.txt
- a_Tarallo125B_assayProt_prot.txt
- i_Investigation.txt
