# Supplementary material for: The RNA-mediated estrogen receptor α interactome of hormone-dependent human breast cancer cell nuclei
Source: Sci Data. 2019 Sep 16;6:173. doi: 10.1038/s41597-019-0179-2 (PMC6746822; doi:10.1038/s41597-019-0179-2)
Supplement: Supplementary file 1 — Download metadata file [file 41597_2019_179_MOESM1_ESM.zip › a_Tarallo125B_assayRNA_prot.txt]

Sample Name	Protocol REF	Parameter Value[instrument]	Parameter Value[manufacturer]	Assay Name	Raw Data File	Comment[Data Repository]	Comment[Data Record Accession]	Comment[Data Record URI]
CTRL	Nano LC-MS/MS	quadrupole Orbitrap mass spectrometer	Thermo Scientific	CTRL1	12854	PRIDE	PXD012630	https://identifiers.org/pride.project:PXD012630
CTRL	Nano LC-MS/MS	quadrupole Orbitrap mass spectrometer	Thermo Scientific	CTRL2	12855	PRIDE	PXD012630	https://identifiers.org/pride.project:PXD012630
CTRL	Nano LC-MS/MS	quadrupole Orbitrap mass spectrometer	Thermo Scientific	CTRL3	12856	PRIDE	PXD012630	https://identifiers.org/pride.project:PXD012630
Ct-ERalpha sample	Nano LC-MS/MS	quadrupole Orbitrap mass spectrometer	Thermo Scientific	SAMPLE 1	12858	PRIDE	PXD012630	https://identifiers.org/pride.project:PXD012630
Ct-ERalpha sample	Nano LC-MS/MS	quadrupole Orbitrap mass spectrometer	Thermo Scientific	SAMPLE 2	12859	PRIDE	PXD012630	https://identifiers.org/pride.project:PXD012630
Ct-ERalpha sample	Nano LC-MS/MS	quadrupole Orbitrap mass spectrometer	Thermo Scientific	SAMPLE 3	12860	PRIDE	PXD012630	https://identifiers.org/pride.project:PXD012630
Ct-ERalpha Rnase	Nano LC-MS/MS	quadrupole Orbitrap mass spectrometer	Thermo Scientific	RNase 1	12862	PRIDE	PXD012630	https://identifiers.org/pride.project:PXD012630
Ct-ERalpha Rnase	Nano LC-MS/MS	quadrupole Orbitrap mass spectrometer	Thermo Scientific	RNase 2	12863	PRIDE	PXD012630	https://identifiers.org/pride.project:PXD012630
Ct-ERalpha Rnase	Nano LC-MS/MS	quadrupole Orbitrap mass spectrometer	Thermo Scientific	RNase 3	12864	PRIDE	PXD012630	https://identifiers.org/pride.project:PXD012630
