# Supplementary material for: The RNA-mediated estrogen receptor α interactome of hormone-dependent human breast cancer cell nuclei
Source: Sci Data. 2019 Sep 16;6:173. doi: 10.1038/s41597-019-0179-2 (PMC6746822; doi:10.1038/s41597-019-0179-2)
Supplement: Supplementary file 1 — Download metadata file [file 41597_2019_179_MOESM1_ESM.zip › s_Tarallo125B_study.txt]

Source Name	Characteristics[cell line]	Term Source REF	Term Accession Number	Protocol REF	Sample Name	Factor Value[treatment]	Factor Value[biological replicate]
immortal human breast-derived cell line	MCF7 cell	CLO	CLO:0007606	ERalpha nuclear complexes purification	CTRL	Untreated	1;2;3
immortal human breast-derived cell line	MCF7 cell	CLO	CLO:0007606	ERalpha nuclear complexes purification	Ct-ERalpha sample	Untreated	1;2;3
immortal human breast-derived cell line	MCF7 cell	CLO	CLO:0007606	ERalpha nuclear complexes purification	Ct-ERalpha Rnase	RNase A treatment	1;2;3
