# Supplementary material for: The RNA-mediated estrogen receptor α interactome of hormone-dependent human breast cancer cell nuclei
Source: Sci Data. 2019 Sep 16;6:173. doi: 10.1038/s41597-019-0179-2 (PMC6746822; doi:10.1038/s41597-019-0179-2)
Supplement: Supplementary file 1 — Download metadata file [file 41597_2019_179_MOESM1_ESM.zip › a_Tarallo125B_assayProt_prot.txt]

Sample Name	Protocol REF	Parameter Value[instrument]	Parameter Value[manufacturer]	Protocol REF	Assay Name	Raw Data File	Comment[Data Repository]	Comment[Data Record Accession]	Comment[Data Record URI]	Protocol REF	Derived Data File	Comment[Data Repository]	Comment[Data Record Accession]	Comment[Data Record URI]
CTRL	Nano LC-MS/MS	quadrupole Orbitrap mass spectrometer	Thermo Scientific	protein interactions	CTRL1 protein interactions	IM-26954	IntAct	IM-26954	https://identifiers.org/imex:IM-26954	Functional annotation Analyses	Nassa et al_Uncropped WB_R1.pdf;NassaEtAl_Supp_Table_3_SDATA-19-00125_R1_12apr19.xlsx;NassaEtAl_Supp_Table_2_SDATA-19-00125_R1_12apr19.xlsx;NassaEtAl_Supp_Table_1_SDATA-19-00125_R1_12apr19.xlsx	figshare	doi:10.6084/m9.figshare.c.4398032	https://doi.org/10.6084/m9.figshare.c.4398032
CTRL	Nano LC-MS/MS	quadrupole Orbitrap mass spectrometer	Thermo Scientific	protein interactions	CTRL2 protein interactions	IM-26954	IntAct	IM-26954	https://identifiers.org/imex:IM-26954	Functional annotation Analyses	Nassa et al_Uncropped WB_R1.pdf;NassaEtAl_Supp_Table_3_SDATA-19-00125_R1_12apr19.xlsx;NassaEtAl_Supp_Table_2_SDATA-19-00125_R1_12apr19.xlsx;NassaEtAl_Supp_Table_1_SDATA-19-00125_R1_12apr19.xlsx	figshare	doi:10.6084/m9.figshare.c.4398032	https://doi.org/10.6084/m9.figshare.c.4398032
CTRL	Nano LC-MS/MS	quadrupole Orbitrap mass spectrometer	Thermo Scientific	protein interactions	CTRL3 protein interactions	IM-26954	IntAct	IM-26954	https://identifiers.org/imex:IM-26954	Functional annotation Analyses	Nassa et al_Uncropped WB_R1.pdf;NassaEtAl_Supp_Table_3_SDATA-19-00125_R1_12apr19.xlsx;NassaEtAl_Supp_Table_2_SDATA-19-00125_R1_12apr19.xlsx;NassaEtAl_Supp_Table_1_SDATA-19-00125_R1_12apr19.xlsx	figshare	doi:10.6084/m9.figshare.c.4398032	https://doi.org/10.6084/m9.figshare.c.4398032
Ct-ERalpha sample	Nano LC-MS/MS	quadrupole Orbitrap mass spectrometer	Thermo Scientific	protein interactions	SAMPLE 1 protein interactions	IM-26954	IntAct	IM-26954	https://identifiers.org/imex:IM-26954	Functional annotation Analyses	Nassa et al_Uncropped WB_R1.pdf;NassaEtAl_Supp_Table_3_SDATA-19-00125_R1_12apr19.xlsx;NassaEtAl_Supp_Table_2_SDATA-19-00125_R1_12apr19.xlsx;NassaEtAl_Supp_Table_1_SDATA-19-00125_R1_12apr19.xlsx	figshare	doi:10.6084/m9.figshare.c.4398032	https://doi.org/10.6084/m9.figshare.c.4398032
Ct-ERalpha sample	Nano LC-MS/MS	quadrupole Orbitrap mass spectrometer	Thermo Scientific	protein interactions	SAMPLE 2 protein interactions	IM-26954	IntAct	IM-26954	https://identifiers.org/imex:IM-26954	Functional annotation Analyses	Nassa et al_Uncropped WB_R1.pdf;NassaEtAl_Supp_Table_3_SDATA-19-00125_R1_12apr19.xlsx;NassaEtAl_Supp_Table_2_SDATA-19-00125_R1_12apr19.xlsx;NassaEtAl_Supp_Table_1_SDATA-19-00125_R1_12apr19.xlsx	figshare	doi:10.6084/m9.figshare.c.4398032	https://doi.org/10.6084/m9.figshare.c.4398032
Ct-ERalpha sample	Nano LC-MS/MS	quadrupole Orbitrap mass spectrometer	Thermo Scientific	protein interactions	SAMPLE 3 protein interactions	IM-26954	IntAct	IM-26954	https://identifiers.org/imex:IM-26954	Functional annotation Analyses	Nassa et al_Uncropped WB_R1.pdf;NassaEtAl_Supp_Table_3_SDATA-19-00125_R1_12apr19.xlsx;NassaEtAl_Supp_Table_2_SDATA-19-00125_R1_12apr19.xlsx;NassaEtAl_Supp_Table_1_SDATA-19-00125_R1_12apr19.xlsx	figshare	doi:10.6084/m9.figshare.c.4398032	https://doi.org/10.6084/m9.figshare.c.4398032
Ct-ERalpha Rnase	Nano LC-MS/MS	quadrupole Orbitrap mass spectrometer	Thermo Scientific	protein interactions	RNase 1 protein interactions	IM-26954	IntAct	IM-26954	https://identifiers.org/imex:IM-26954	Functional annotation Analyses	Nassa et al_Uncropped WB_R1.pdf;NassaEtAl_Supp_Table_3_SDATA-19-00125_R1_12apr19.xlsx;NassaEtAl_Supp_Table_2_SDATA-19-00125_R1_12apr19.xlsx;NassaEtAl_Supp_Table_1_SDATA-19-00125_R1_12apr19.xlsx	figshare	doi:10.6084/m9.figshare.c.4398032	https://doi.org/10.6084/m9.figshare.c.4398032
Ct-ERalpha Rnase	Nano LC-MS/MS	quadrupole Orbitrap mass spectrometer	Thermo Scientific	protein interactions	RNase 2 protein interactions	IM-26954	IntAct	IM-26954	https://identifiers.org/imex:IM-26954	Functional annotation Analyses	Nassa et al_Uncropped WB_R1.pdf;NassaEtAl_Supp_Table_3_SDATA-19-00125_R1_12apr19.xlsx;NassaEtAl_Supp_Table_2_SDATA-19-00125_R1_12apr19.xlsx;NassaEtAl_Supp_Table_1_SDATA-19-00125_R1_12apr19.xlsx	figshare	doi:10.6084/m9.figshare.c.4398032	https://doi.org/10.6084/m9.figshare.c.4398032
Ct-ERalpha Rnase	Nano LC-MS/MS	quadrupole Orbitrap mass spectrometer	Thermo Scientific	protein interactions	RNase 3 protein interactions	IM-26954	IntAct	IM-26954	https://identifiers.org/imex:IM-26954	Functional annotation Analyses	Nassa et al_Uncropped WB_R1.pdf;NassaEtAl_Supp_Table_3_SDATA-19-00125_R1_12apr19.xlsx;NassaEtAl_Supp_Table_2_SDATA-19-00125_R1_12apr19.xlsx;NassaEtAl_Supp_Table_1_SDATA-19-00125_R1_12apr19.xlsx	figshare	doi:10.6084/m9.figshare.c.4398032	https://doi.org/10.6084/m9.figshare.c.4398032
