# Supplementary material for: The RNA-mediated estrogen receptor α interactome of hormone-dependent human breast cancer cell nuclei
Source: Sci Data. 2019 Sep 16;6:173. doi: 10.1038/s41597-019-0179-2 (PMC6746822; doi:10.1038/s41597-019-0179-2)
Supplement: Supplementary file 1 — Download metadata file [file 41597_2019_179_MOESM1_ESM.zip › i_Investigation.txt]

# Investigation File generated for Scientific Data with Investigation File Authoring Tool version 0.1.0 on 04/08/2019 - This metadata file is CC0
ONTOLOGY SOURCE REFERENCE
Term Source Name	CLO	OBI	XCO	EFO	NCIT	ERO	MMO
Term Source File	http://data.bioontology.org/ontologies/CLO	http://data.bioontology.org/ontologies/OBI	http://data.bioontology.org/ontologies/XCO	http://data.bioontology.org/ontologies/EFO	http://data.bioontology.org/ontologies/NCIT	http://data.bioontology.org/ontologies/ERO	http://data.bioontology.org/ontologies/MMO
Term Source Version	2.1.106	2014-08-18	4.18	3.8.0	17.06d	2013-08-02	2.27
Term Source Description	Cell Line Ontology	Ontology for Biomedical Investigations	Experimental Conditions Ontology	Experimental Factor Ontology	National Cancer Institute Thesaurus	Eagle-I Research Resource Ontology	Measurement Method Ontology
INVESTIGATION
Investigation Identifier
Investigation Title
Investigation Description
Investigation Submission Date
Investigation Public Release Date
INVESTIGATION PUBLICATIONS
Investigation PubMed ID
Investigation Publication DOI
Investigation Publication Author List
Investigation Publication Title
Investigation Publication Status
Investigation Publication Status Term Accession Number
Investigation Publication Status Term Source REF
INVESTIGATION CONTACTS
Investigation Person Last Name
Investigation Person Mid Initials
Investigation Person First Name
Investigation Person Address
Investigation Person Phone
Investigation Person Fax
Investigation Person Email
Investigation Person Affiliation
Investigation Person Roles
Investigation Person Roles Term Accession Number
Investigation Person Roles Term Source REF
STUDY
Study Identifier	10.1038/s41597-019-0179-2
Study Title	The RNA-mediated estrogen receptor Î± interactome of hormone-dependent human breast cancer cell nuclei
Study Submission Date	13/02/2019
Study Public Release Date	16/09/2019
Study Description	https://www.nature.com/articles/s41597-019-0179-2
Study File Name	s_Tarallo125B_study.txt
Comment[Subject Keywords]	""
Comment[Manuscript Licence]	CC BY-4.0
Comment[Experimental Metadata Licence]	CC0
Comment[Supplementary Information File Name]
Comment[Supplementary Information File Type]
Comment[Supplementary Information File URL]
Comment[Data Repository]	figshare;PRIDE;IntAct
Comment[Data Record Accession]	doi:10.6084/m9.figshare.c.4398032;PXD012630;IM-26954
Comment[Data Record URI]	https://doi.org/10.6084/m9.figshare.c.4398032;https://identifiers.org/pride.project:PXD012630;https://identifiers.org/imex:IM-26954
STUDY DESIGN DESCRIPTORS
Study Design Type	parallel group design	protein and RNA interaction identification objective	cell type comparison design
Study Design Type Term Accession Number	OBI:0500006	OBI:0001854	OBI:0001411
Study Design Type Term Source REF	OBI	OBI	OBI
STUDY PUBLICATIONS
Study PubMed ID
Study Publication DOI
Study Publication Author List
Study Publication Title
Study Publication Status
Study Publication Status Term Accession Number
Study Publication Status Term Source REF
STUDY FACTORS
Study Factor Name	treatment	biological replicate
Study Factor Type	experimental condition	biological replicate
Study Factor Type Term Accession Number	XCO:0000000	http://www.ebi.ac.uk/efo/EFO_0002091
Study Factor Type Term Source REF	XCO	EFO
STUDY ASSAYS
Study Assay Measurement Type	RNA-Protein Interaction	protein-protein interaction detection
Study Assay Measurement Type Term Accession Number	NCIT:C19019	OBI:0000288
Study Assay Measurement Type Term Source REF	NCIT	ERO
Study Assay Technology Type	mass spectrometry	mass spectrometry
Study Assay Technology Type Term Accession Number	MMO:0000534	MMO:0000534
Study Assay Technology Type Term Source REF	MMO	MMO
Study Assay Technology Platform	instrument;manufacturer	instrument;manufacturer
Study Assay File Name	a_Tarallo125B_assayRNA_prot.txt	a_Tarallo125B_assayProt_prot.txt
STUDY PROTOCOLS
Study Protocol Name	ERalpha nuclear complexes purification	Nano LC-MS/MS 	protein interactions	Functional annotation Analyses
Study Protocol Type	sample collection protocol	mass spectrometry	data transformation	data transformation
Study Protocol Type Term Accession Number	http://www.ebi.ac.uk/efo/EFO_0005518	MMO:0000534	OBI:0200000	OBI:0200000
Study Protocol Type Term Source REF	EFO	MMO	ERO	ERO
Study Protocol Description				
Study Protocol URI	""	""	""	""
Study Protocol Version				
Study Protocol Parameters Name	""	instrument;manufacturer	""	""
Study Protocol Parameters Name Term Accession Number	""	""	""	""
Study Protocol Parameters Name Term Source REF	""	""	""	""
Study Protocol Components Name	""	""	""	""
Study Protocol Components Type	""	""	""	""
Study Protocol Components Type Term Accession Number	""	""	""	""
Study Protocol Components Type Term Source REF	""	""	""	""
STUDY CONTACTS
Study Person Last Name	Nassa	Giurato	Salvati	Gigantino	Pecoraro	Lamberti	Rizzo	Nyman	Tarallo	Weisz
Study Person First Name	Giovanni	Giorgio	Annamaria	Valerio	Giovanni	Jessica	Francesca	Tuula A.	Roberta	Alessandro
Study Person Mid Initials
Study Person Email	""	""	""	""	""	""	""	""	rtarallo@unisa.it	aweisz@unisa.it
Study Person Phone
Study Person Fax
Study Person Address
Study Person Affiliation	Laboratory of Molecular Medicine and Genomics, Department of Medicine, Surgery and Dentistry â€œScuola Medica Salernitanaâ€, University of Salerno, 84081, Baronissi, SA, Italy	Laboratory of Molecular Medicine and Genomics, Department of Medicine, Surgery and Dentistry â€œScuola Medica Salernitanaâ€, University of Salerno, 84081, Baronissi, SA, Italy	Laboratory of Molecular Medicine and Genomics, Department of Medicine, Surgery and Dentistry â€œScuola Medica Salernitanaâ€, University of Salerno, 84081, Baronissi, SA, Italy	Laboratory of Molecular Medicine and Genomics, Department of Medicine, Surgery and Dentistry â€œScuola Medica Salernitanaâ€, University of Salerno, 84081, Baronissi, SA, Italy	Laboratory of Molecular Medicine and Genomics, Department of Medicine, Surgery and Dentistry â€œScuola Medica Salernitanaâ€, University of Salerno, 84081, Baronissi, SA, Italy	Laboratory of Molecular Medicine and Genomics, Department of Medicine, Surgery and Dentistry â€œScuola Medica Salernitanaâ€, University of Salerno, 84081, Baronissi, SA, Italy	Laboratory of Molecular Medicine and Genomics, Department of Medicine, Surgery and Dentistry â€œScuola Medica Salernitanaâ€, University of Salerno, 84081, Baronissi, SA, Italy	Department of Immunology, Institute of Clinical Medicine, University of Oslo and Rikshospitalet Oslo, 0372, Oslo, Norway	Laboratory of Molecular Medicine and Genomics, Department of Medicine, Surgery and Dentistry â€œScuola Medica Salernitanaâ€, University of Salerno, 84081, Baronissi, SA, Italy	Laboratory of Molecular Medicine and Genomics, Department of Medicine, Surgery and Dentistry â€œScuola Medica Salernitanaâ€, University of Salerno, 84081, Baronissi, SA, Italy
Study Person Roles
Study Person Roles Term Accession Number
Study Person Roles Term Source REF
Comment[Study Person ORCID]	0000-0001-7453-1240	""	""	""	""	""	""	""	0000-0001-9668-3632	""
Comment[Funder]
Comment[FundRef ID]
Comment[Funder Term Source REF]
Comment[Grant Identifier]
